# Supplementary material for: Efficacy of Hydroponically Cultivated Saffron in the Preservation of Retinal Pigment Epithelium
Source: Molecules. 2023 Feb 10;28(4):1699. doi: 10.3390/molecules28041699 (PMC9962550; doi:10.3390/molecules28041699)
Supplement: Supplementary file 1 [file molecules-28-01699-s001.zip]

Archive with 1 entries (1 files):
- molecules-2157849-SI.pdf
